# Supplementary material for: Effects of steroid hormones on lipid metabolism in sexual dimorphism: A Mendelian randomization study
Source: Front Endocrinol (Lausanne). 2023 Jan 16;13:1119154. doi: 10.3389/fendo.2022.1119154 (PMC9886494; doi:10.3389/fendo.2022.1119154)
Supplement: Supplementary file 1 [file DataSheet_1.xlsx]

## Sheet: Supplementary Table 1
Supplementary Table 1. Two-sample Mendelian randomization of the effects of DHEAS on lipid metabolism.
				Inverse variance weighting random-effects				Heterogeneity			Weighted median				MR Egger							MR-PRESSO
Outcomes		nSNP		β	SE	P		Q	P		β	SE	P		β	SE	P	Intercept	Intercept, SE	Intercept, P		Global Test P	Distortion Test P	Outlier SNPs
TC
	All	8		-0.048786	0.0226284	0.0310862		27.1347	0.000315179		-0.0673733	0.0169317	6.9172e-05		-0.0473644	0.0637396	0.485493	-0.00015802	0.00654315	0.981516		0.00233333	0.895667	rs296360、rs36139342
	Male	8		-0.0698807	0.0261002	0.00741958		12.0061	0.100357		-0.0577608	0.0294499	0.049841		-0.0233117	0.0489267	0.6506	-0.00458736	0.00410433	0.306446		0.170667	NA	NA
	Female	8		-0.0271041	0.0185435	0.143837		19.2441	0.00745607		-0.0301878	0.0173575	0.0820023		-0.0229315	0.0433754	0.616007	-0.000701398	0.00646906	0.917195		0.027	0.502333	rs296360
Triglycerides
	All	8		-0.000169008	0.027276	0.995056		48.101	3.40235e-08		-0.0197659	0.0171485	0.249061		0.0699149	0.0703156	0.358468	-0.00778965	0.00721809	0.321966		<0.001	0.0136667	rs296360、rs615567
	Male	8		-0.0278352	0.045873	0.543991		34.8288	1.20441e-05		-0.01671	0.0288761	0.562807		-0.0104083	0.0941481	0.915576	-0.00171674	0.00789807	0.83513		0.00166667	0.684333	rs296360、rs615567
	Female	8		0.000826011	0.0147439	0.955323		20.3085	0.00494049		0.00515734	0.0134508	0.701407		0.0330279	0.03118	0.330247	-0.00541294	0.00465016	0.2886		0.0146667	NA	NA
HDL-C
	All	8		-0.0104448	0.00573457	0.0685486		15.9199	0.0258587		-0.0106604	0.00526869	0.0430379		-0.0168375	0.0159132	0.330745	0.000710381	0.00163334	0.678824		0.06	NA	NA
	Male	8		-0.0113053	0.00582031	0.0520895		6.42703	0.490863		-0.00702688	0.00739458	0.341973		-0.00520392	0.0111076	0.655962	-0.0006013	0.000932046	0.542703		0.546333	NA	NA
	Female	8		-0.0041052	0.00673278	0.542038		19.2337	0.00748602		0.00139357	0.0054536	0.798313		-0.00132961	0.0157114	0.935311	-0.000466488	0.00234277	0.848747		0.025	0.229333	rs36139342
LDL-C
	All	8		-0.0340814	0.0137884	0.0134457		16.8666	0.0182772		-0.0419075	0.0123118	0.000664417		-0.0381757	0.0387967	0.363118	0.000455095	0.00398273	0.912754		0.0453333	NA	NA
	Male	8		-0.0492423	0.0179522	0.00608874		9.70623	0.205841		-0.030318	0.0215981	0.160397		-0.0110334	0.0321322	0.743027	-0.00376434	0.00269575	0.212069		0.269667	NA	NA
	Female	8		-0.0197232	0.0114535	0.0850657		12.0721	0.098212		-0.0205216	0.0127188	0.106639		-0.0240883	0.0267421	0.40242	0.000733732	0.00398825	0.860095		0.163333	NA	NA
ApoA
	All	8		-0.00338929	0.00603749	0.574542		34.3588	1.47552e-05		-0.00468821	0.00378129	0.215033		-0.00719317	0.016933	0.685794	0.000422721	0.00173808	0.815943		<0.001	0.466	rs296360
	Male	8		-0.00407514	0.00594527	0.493065		13.4764	0.061317		-0.00433144	0.00527657	0.411714		-0.00742213	0.0121384	0.563331	0.000329871	0.00101859	0.757043		0.136	NA	NA
	Female	8		-0.00124028	0.00564421	0.82607		27.1599	0.000311905		-0.00610738	0.00422403	0.148215		-0.000725619	0.0132132	0.957988	-8.65021e-05	0.00197038	0.966408		0.00366667	0.576333	rs296360
ApoB
	All	8		-0.00644978	0.00354871	0.0691407		14.6469	0.0408012		-0.00577356	0.00343014	0.0923395		-0.00500664	0.00997443	0.633588	-0.000160418	0.00102397	0.880649		0.0666667	NA	NA
	Male	8		-0.0105182	0.00513925	0.040694		10.2642	0.174091		-0.00704925	0.00577476	0.222199		-0.00261739	0.00988826	0.800101	-0.000778337	0.000829547	0.384323		0.240333	NA	NA
	Female	8		-0.00388544	0.00239209	0.104315		6.71835	0.458782		-0.00491443	0.00316942	0.121004		-0.00468026	0.00547488	0.425441	0.000133604	0.000816516	0.875397		0.521667	NA	NA
Abbreviations: DHEAS, dehydroepiandrosterone sulfate; HDL-C, high-density lipoprotein cholesterol; LDL-C, low-density lipoprotein cholesterol; nSNP, number of single-nucleotide polymorphisms; SE, standard error; MR, Mendelian randomization; MR-PRESSO, Mendelian randomization pleiotropy residual sum and outlier; All, total population includes males and females; TC, total cholesterol; ApoA, apolipo…

## Sheet: Supplementary Table 2
Supplementary Table 2. Two-sample Mendelian randomization of the effects of progesterone on lipid metabolism.
				Inverse variance weighting random-effects				Heterogeneity			Weighted median				MR Egger							MR-PRESSO
Outcomes		nSNP		β	SE	P		Q	P		β	SE	P		β	SE	P	Intercept	Intercept, SE	Intercept, P		Global Test P	Distortion Test P	Outlier SNPs
TC
	All	6		-0.00693243	0.0164636	0.6737		8.52453	0.129599		-0.0123473	0.0165718	0.456223		0.0133275	0.0227378	0.589262	-0.00493778	0.00401365	0.286009		0.223667	NA	NA
	Male	6		-0.0902959	0.0386568	0.0194998		3.11812	0.681781		-0.0926878	0.0520291	0.0748376		-0.193911	0.102735	0.132132	0.00957156	0.00879275	0.337537		0.849	NA	NA
	Female	6		0.00960497	0.00839686	0.252675		4.97443	0.419009		0.00562655	0.0106628	0.597721		-0.000173405	0.0107294	0.987879	0.00562503	0.00384232	0.217049		0.488667	NA	NA
Triglycerides
	All	6		0.00264123	0.0114155	0.817025		4.76815	0.444826		-0.00214221	0.0147471	0.884503		-0.0114974	0.0165558	0.525616	0.00344565	0.00292224	0.303698		0.519333	NA	NA
	Male	6		-0.0214762	0.0398919	0.590329		3.70872	0.592067		-0.0221816	0.045279	0.624213		-0.106676	0.106017	0.371242	0.00787026	0.00907352	0.434667		0.749333	NA	NA
	Female	6		0.00365296	0.00932625	0.69529		10.2973	0.0672358		0.0076226	0.00885596	0.389386		0.0105057	0.0121339	0.435433	-0.00394189	0.00434515	0.415615		0.119333	NA	NA
HDL-C
	All	6		-0.00695685	0.00521064	0.181836		7.79205	0.168074		-0.00356657	0.00612031	0.560067		-0.00476934	0.00831306	0.596876	-0.000533076	0.00146727	0.734758		0.218	NA	NA
	Male	6		-0.0100408	0.0124262	0.419068		6.05498	0.300905		-0.00207578	0.0130796	0.873903		-0.0182708	0.0366739	0.644493	0.00076033	0.0031394	0.820544		0.471667	NA	NA
	Female	6		-0.00164104	0.00412785	0.690959		9.15954	0.102867		-0.00342117	0.00439142	0.435945		-0.00164357	0.00589756	0.7943	1.45025e-06	0.00211196	0.999485		0.131	NA	NA
LDL-C
	All	6		0.00213996	0.0132771	0.871954		9.2821	0.0983276		0.0052563	0.0123969	0.671566		0.018196	0.0184558	0.379986	-0.00391347	0.00325805	0.295945		0.196667	NA	NA
	Male	6		-0.0615159	0.0295744	0.0375215		3.98699	0.551291		-0.0694335	0.0364092	0.0565168		-0.113436	0.0785972	0.222429	0.00479614	0.00672688	0.515244		0.637667	NA	NA
	Female	6		0.00900064	0.00654703	0.169204		4.51498	0.477882		0.0101097	0.00863213	0.241528		0.00139388	0.00836643	0.875764	0.00437613	0.0029967	0.217988		0.553667	NA	NA
ApoA
	All	6		-0.00468476	0.00368712	0.20388		7.59963	0.179725		-0.00353787	0.00434874	0.41591		-0.0034978	0.00592238	0.586538	-0.000289324	0.00104559	0.795714		0.211667	NA	NA
	Male	6		-0.00635249	0.0124387	0.609557		11.195	0.0476476		-0.0046762	0.00984275	0.634723		-0.0300772	0.0346887	0.434826	0.0021918	0.0029694	0.501399		0.266667	NA	NA
	Female	6		-0.00114254	0.00282795	0.686201		8.64503	0.124088		-0.00280158	0.00306419	0.360562		-0.000258386	0.00397803	0.951328	-0.000508599	0.001425	0.73919		0.14	NA	NA
ApoB
	All	6		0.00100515	0.00398461	0.800842		10.9649	0.0520813		0.000709373	0.00361781	0.844549		0.0053293	0.0057301	0.40499	-0.00105395	0.00101155	0.356281		0.113	NA	NA
	Male	6		-0.0146606	0.0091913	0.110702		6.23428	0.284086		-0.0178463	0.00994444	0.0727173		-0.0292157	0.0261511	0.326485	0.0013445	0.00223805	0.58039		0.388	NA	NA
	Female	6		0.00204272	0.00185895	0.27183		5.35718	0.373861		0.00315723	0.00231194	0.172058		-0.00031587	0.00229489	0.897175	0.00135662	0.000821772	0.174115		0.461	NA	NA
Abbreviations: HDL-C, high-density lipoprotein cholesterol; LDL-C, low-density lipoprotein cholesterol; nSNP, number of single-nucleotide polymorphisms; SE, standard error; MR, Mendelian randomization; MR-PRESSO, Mendelian randomization pleiotropy residual sum and outlier; All, total population includes males and females; TC, total cholesterol; ApoA, apolipoprotein A; ApoB, apolipoprotein B.

## Sheet: Supplementary Table 3
Supplementary Table 3. Two-sample Mendelian randomization of the effects of estradiol on lipid metabolism.
				Inverse variance weighting random-effects
Outcomes		nSNP		β	SE	P
TC
	All	2		-0.00104275	0.0298313	0.972116
	Male	2		-0.0280196	0.0495653	0.571866
	Female	2		0.0144707	0.0373314	0.698292
Triglycerides
	All	2		-0.0115891	0.0280959	0.679984
	Male	2		-0.0455584	0.057263	0.426265
	Female	2		0.00489728	0.0288939	0.86541
HDL-C
	All	2		0.014639	0.00987159	0.13809
	Male	2		0.0120133	0.0144747	0.406568
	Female	2		0.0200889	0.0135616	0.138523
LDL-C
	All	2		-0.0158041	0.0230566	0.493062
	Male	2		-0.0397663	0.0379229	0.294358
	Female	2		-0.00246886	0.0291123	0.932417
ApoA
	All	2		0.0104291	0.00707514	0.140469
	Male	2		0.0050175	0.0106555	0.637724
	Female	2		0.0163577	0.0110046	0.137164
ApoB
	All	2		-0.00405497	0.00636695	0.524204
	Male	2		-0.010887	0.0105542	0.30229
	Female	2		-0.000993743	0.00798454	0.900952
Abbreviations: HDL-C, high-density lipoprotein cholesterol; LDL-C, low-density lipoprotein cholesterol; nSNP, number of single-nucleotide polymorphisms; SE, standard error; All, total population includes males and females; TC, total cholesterol; ApoA, apolipoprotein A; ApoB, apolipoprotein B.

## Sheet: Supplementary Table 4
Supplementary Table 4. Two-sample Mendelian randomization of the effects of androstenedione on lipid metabolism.
				Wald ratio-effects
Outcomes		nSNP		β	SE	P
TC
	All	1		-0.0338422	0.0296156	0.253156
	Male	1		0.0141024	0.0484061	0.770794
	Female	1		-0.0634705	0.034241	0.0637904
Triglycerides
	All	1		-0.0574378	0.0268089	0.0321541
	Male	1		-0.0466695	0.0499512	0.350148
	Female	1		-0.060479	0.026499	0.022471
HDL-C
	All	1		-0.0105787	0.00979833	0.280303
	Male	1		0.00291805	0.0141317	0.836409
	Female	1		-0.018939	0.0124343	0.127726
LDL-C
	All	1		-0.0146811	0.0228889	0.521258
	Male	1		0.0119368	0.0370341	0.747211
	Female	1		-0.0313829	0.0267	0.23984
ApoA
	All	1		-0.0161211	0.00702422	0.0217289
	Male	1		-0.00438854	0.0104055	0.673206
	Female	1		-0.0229771	0.00877333	0.00881943
ApoB
	All	1		-0.00564933	0.00632111	0.371469
	Male	1		-0.00147463	0.0103094	0.88626
	Female	1		-0.00800019	0.00732305	0.274628
Abbreviations: HDL-C, high-density lipoprotein cholesterol; LDL-C, low-density lipoprotein cholesterol; nSNP, number of single-nucleotide polymorphisms; SE, standard error; All, total population includes males and females; TC, total cholesterol; ApoA, apolipoprotein A; ApoB, apolipoprotein B.

## Sheet: Supplementary Table 5
Supplementary Table 5. Two-sample Mendelian randomization was re-performed after removing outliers.
					Inverse variance weighting random-effects				Heterogeneity			Weighted median				MR Egger							MR-PRESSO
Exposure	Outcomes		nSNP		β	SE	P		Q	P		β	SE	P		β	SE	P	Intercept	Intercept, SE	Intercept, P		Global Test P	Distortion Test P
DHEAS	TC	All	6		-0.0511441	0.0199081	0.0101988		12.2028	0.0321124		-0.0678895	0.0178518	0.00014298		-0.0501759	0.0525515	0.39375	-0.000114025	0.00560658	0.984748		0.102	NA
DHEAS	TC	Female	7		-0.0375741	0.0168521	0.0257716		12.1291	0.0591499		-0.0373244	0.0175622	0.0335644		-0.0266891	0.0374076	0.507465	-0.00187017	0.00560941	0.75236		0.136333	NA
DHEAS	Triglycerides	All	6		0.000207304	0.0168874	0.990206		10.5939	0.0600539		-0.0191956	0.0162383	0.237158		0.0572369	0.0325431	0.153431	-0.00688845	0.0035716	0.126007		0.115667	NA
DHEAS	Triglycerides	Male	6		-0.0202302	0.029877	0.498332		8.87717	0.114065		-0.00889823	0.0266354	0.738323		0.0181332	0.0545717	0.75636	-0.0041767	0.00490922	0.44282		0.225667	NA
DHEAS	HDL-C	Female	7		-0.00143723	0.00566426	0.799699		11.0819	0.0858784		0.00187735	0.0054636	0.731139		-0.0091101	0.0131162	0.518272	0.00135816	0.00206873	0.540499		0.154	NA
DHEAS	ApoA	All	7		-0.00764889	0.00345594	0.0268801		8.80751	0.184697		-0.00487989	0.00372342	0.189995		-0.00630242	0.00941765	0.533013	-0.000152667	0.000978184	0.882082		0.275667	NA
DHEAS	ApoA	Female	7		-0.00511219	0.00435304	0.240237		12.3292	0.0550148		-0.00665506	0.00416447	0.11003		-0.0021095	0.00964785	0.835568	-0.00051581	0.00144651	0.735954		0.121	NA
Abbreviations: HDL-C, high-density lipoprotein cholesterol; nSNP, number of single-nucleotide polymorphisms; SE, standard error; MR, Mendelian randomization; MR-PRESSO, Mendelian randomization pleiotropy residual sum and outlier; All, total population includes males and females; TC, total cholesterol; ApoA, apolipoprotein A; ApoB, apolipoprotein B.

## Sheet: Supplementary Table 6
Supplementary Table 6. Mendelian randomization and sensitivity analyses of the causal relationship between steroid hormones and lipid metabolism in the total population after removing outliers.
				Inverse variance weighting random-effects or wald ratio						Heterogeneity			Weighted median						MR Egger									MR-PRESSO
Exposures	Outcomes	nSNP		β	SE	95% CI		P		Q	P		β	SE	95% CI		P		β	SE	95% CI		P	Intercept	Intercept, SE	Intercept, P		Global Test P	Distortion Test P
DHEAS
	TC	6		-0.0511441	0.0199081	-0.0901639	-0.0121243	0.0101988		12.2028	0.0321124		-0.0678895	0.0178518	-0.102879	-0.0329	0.00014298		-0.0501759	0.0525515	-0.153177	0.052825	0.39375	-0.000114025	0.00560658	0.984748		0.102	NA
	Triglycerides	6		0.000207304	0.0168874	-0.0328921	0.0333067	0.990206		10.5939	0.0600539		-0.0191956	0.0162383	-0.0510226	0.0126314	0.237158		0.0572369	0.0325431	-0.00654765	0.121021	0.153431	-0.00688845	0.0035716	0.126007		0.115667	NA
	HDL-C	8		-0.0104448	0.00573457	-0.0216846	0.000794905	0.0685486		15.9199	0.0258587		-0.0106604	0.00526869	-0.020987	-0.000333728	0.0430379		-0.0168375	0.0159132	-0.0480274	0.0143525	0.330745	0.000710381	0.00163334	0.678824		0.06	NA
	LDL-C	8		-0.0340814	0.0137884	-0.0611067	-0.00705608	0.0134457		16.8666	0.0182772		-0.0419075	0.0123118	-0.0660386	-0.0177764	0.000664417		-0.0381757	0.0387967	-0.114217	0.0378658	0.363118	0.000455095	0.00398273	0.912754		0.0453333	NA
	ApoA	7		-0.00764889	0.00345594	-0.0144225	-0.000875236	0.0268801		8.80751	0.184697		-0.00487989	0.00372342	-0.0121778	0.00241801	0.189995		-0.00630242	0.00941765	-0.024761	0.0121562	0.533013	-0.000152667	0.000978184	0.882082		0.275667	NA
	ApoB	8		-0.00644978	0.00354871	-0.0134053	0.000505693	0.0691407		14.6469	0.0408012		-0.00577356	0.00343014	-0.0124966	0.000949517	0.0923395		-0.00500664	0.00997443	-0.0245565	0.0145432	0.633588	-0.000160418	0.00102397	0.880649		0.0666667	NA
Progesterone
	TC	6		-0.00693243	0.0164636	-0.0392011	0.0253363	0.6737		8.52453	0.129599		-0.0123473	0.0165718	-0.044828	0.0201334	0.456223		0.0133275	0.0227378	-0.0312386	0.0578936	0.589262	-0.00493778	0.00401365	0.286009		0.223667	NA
	Triglycerides	6		0.00264123	0.0114155	-0.0197331	0.0250155	0.817025		4.76815	0.444826		-0.00214221	0.0147471	-0.0310465	0.0267621	0.884503		-0.0114974	0.0165558	-0.0439468	0.020952	0.525616	0.00344565	0.00292224	0.303698		0.519333	NA
	HDL-C	6		-0.00695685	0.00521064	-0.0171697	0.003256	0.181836		7.79205	0.168074		-0.00356657	0.00612031	-0.0155624	0.00842924	0.560067		-0.00476934	0.00831306	-0.0210629	0.0115243	0.596876	-0.000533076	0.00146727	0.734758		0.218	NA
	LDL-C	6		0.00213996	0.0132771	-0.0238831	0.028163	0.871954		9.2821	0.0983276		0.0052563	0.0123969	-0.0190417	0.0295543	0.671566		0.018196	0.0184558	-0.0179773	0.0543694	0.379986	-0.00391347	0.00325805	0.295945		0.196667	NA
	ApoA	6		-0.00468476	0.00368712	-0.0119115	0.002542	0.20388		7.59963	0.179725		-0.00353787	0.00434874	-0.0120614	0.00498567	0.41591		-0.0034978	0.00592238	-0.0151057	0.00811006	0.586538	-0.000289324	0.00104559	0.795714		0.211667	NA
	ApoB	6		0.00100515	0.00398461	-0.00680468	0.00881498	0.800842		10.9649	0.0520813		0.000709373	0.00361781	-0.00638153	0.00780028	0.844549		0.0053293	0.0057301	-0.0059017	0.0165603	0.40499	-0.00105395	0.00101155	0.356281		0.113	NA
Estradiol
	TC	2		-0.00104275	0.0298313	-0.059512	0.0574265	0.972116
	Triglycerides	2		-0.0115891	0.0280959	-0.0666571	0.0434788	0.679984
	HDL-C	2		0.014639	0.00987159	-0.00470933	0.0339873	0.13809
	LDL-C	2		-0.0158041	0.0230566	-0.060995	0.0293868	0.493062
	ApoA	2		0.0104291	0.00707514	-0.00343818	0.0242964	0.140469
	ApoB	2		-0.00405497	0.00636695	-0.0165342	0.00842425	0.524204
Androstenedione
	TC	1		-0.0338422	0.0296156	-0.0918887	0.0242043	0.253156
	Triglycerides	1		-0.0574378	0.0268089	-0.109983	-0.00489236	0.0321541
	HDL-C	1		-0.0105787	0.00979833	-0.0297834	0.00862607	0.280303
	LDL-C	1		-0.0146811	0.0228889	-0.0595433	0.0301811	0.521258
	ApoA	1		-0.0161211	0.00702422	-0.0298886	-0.00235364	0.0217289
	ApoB	1		-0.00564933	0.00632111	-0.0180387	0.00674004	0.371469
Abbreviations: DHEAS, dehydroepiandrosterone sulfate; HDL-C, high-density lipoprotein cholesterol; LDL-C, low-density lipoprotein cholesterol; nSNP, number of single-nucleotide polymorphisms; SE, standard error; MR, Mendelian randomization; 95% CI, 95% confidence interval; MR-PRESSO, Mendelian randomization pleiotropy residual sum and outlier; TC, total cholesterol; ApoA, apolipoprotein A; ApoB, …

## Sheet: Supplementary Table 7
Supplementary Table 7. P value of the IVW or Wald ratio method after removing outliers.
		TC	Triglycerides	HDL-C	LDL-C	ApoA	ApoB
DHEAS	All	0.0101988	0.990206	0.0685485	0.0134457	0.0268801	0.0691407
	Male	0.00741959	0.498332	0.0520895	0.00608874	0.493065	0.040694
	Female	0.0257716	0.955323	0.799699	0.0850657	0.240237	0.104315
Progesterone	All	0.6737	0.817025	0.181836	0.871954	0.20388	0.800842
	Male	0.0194998	0.590329	0.419068	0.0375216	0.609557	0.110702
	Female	0.252675	0.69529	0.690959	0.169204	0.686201	0.27183
Estradiol	All	0.972116	0.679984	0.13809	0.493062	0.140469	0.524204
	Male	0.571866	0.426265	0.406568	0.294358	0.637724	0.30229
	Female	0.698292	0.86541	0.138523	0.932417	0.137164	0.900952
Androstenedione	All	0.253156	0.0321541	0.280303	0.521258	0.0217289	0.371469
	Male	0.770794	0.350148	0.836409	0.747211	0.673206	0.88626
	Female	0.0637904	0.022471	0.127726	0.23984	0.00881943	0.274628
Abbreviations: DHEAS, dehydroepiandrosterone sulfate; HDL-C, high-density lipoprotein cholesterol; LDL-C, low-density lipoprotein cholesterol; IVW, inverse-variance weighted; All, total population includes males and females; TC, total cholesterol; ApoA, apolipoprotein A; ApoB, apolipoprotein B.

## Sheet: Supplementary Table 8
Supplementary Table 8. Mendelian randomization and sensitivity analyses of the causal relationship between steroid hormones and lipid metabolism in males after removing outliers.
				Inverse variance weighting random-effects or wald ratio						Heterogeneity			Weighted median						MR Egger									MR-PRESSO
Exposures	Outcomes	nSNP		β	SE	95% CI		P		Q	P		β	SE	95% CI		P		β	SE	95% CI		P	Intercept	Intercept, SE	Intercept, P		Global Test P	Distortion Test P
DHEAS
	TC	8		-0.0698807	0.0261002	-0.121037	-0.0187243	0.00741958		12.0061	0.100357		-0.0577608	0.0294499	-0.115483	-3.90573e-05	0.049841		-0.0233117	0.0489267	-0.119208	0.0725845	0.6506	-0.00458736	0.00410433	0.306446		0.170667	NA
	Triglycerides	6		-0.0202302	0.029877	-0.078789	0.0383287	0.498332		8.87717	0.114065		-0.00889823	0.0266354	-0.0611037	0.0433072	0.738323		0.0181332	0.0545717	-0.0888274	0.125094	0.75636	-0.0041767	0.00490922	0.44282		0.225667	NA
	HDL-C	8		-0.0113053	0.00582031	-0.0227132	0.000102476	0.0520895		6.42703	0.490863		-0.00702688	0.00739458	-0.0215203	0.0074665	0.341973		-0.00520392	0.0111076	-0.0269747	0.0165669	0.655962	-0.0006013	0.000932046	0.542703		0.546333	NA
	LDL-C	8		-0.0492423	0.0179522	-0.0844286	-0.0140559	0.00608874		9.70623	0.205841		-0.030318	0.0215981	-0.0726503	0.0120142	0.160397		-0.0110334	0.0321322	-0.0740126	0.0519457	0.743027	-0.00376434	0.00269575	0.212069		0.269667	NA
	ApoA	8		-0.00407514	0.00594527	-0.0157279	0.00757759	0.493065		13.4764	0.061317		-0.00433144	0.00527657	-0.0146735	0.00601065	0.411714		-0.00742213	0.0121384	-0.0312134	0.0163692	0.563331	0.000329871	0.00101859	0.757043		0.136	NA
	ApoB	8		-0.0105182	0.00513925	-0.0205911	-0.000445238	0.040694		10.2642	0.174091		-0.00704925	0.00577476	-0.0183678	0.00426927	0.222199		-0.00261739	0.00988826	-0.0219984	0.0167636	0.800101	-0.000778337	0.000829547	0.384323		0.240333	NA
Progesterone
	TC	6		-0.0902959	0.0386568	-0.166063	-0.0145286	0.0194998		3.11812	0.681781		-0.0926878	0.0520291	-0.194665	0.00928936	0.0748376		-0.193911	0.102735	-0.395271	0.00744889	0.132132	0.00957156	0.00879275	0.337537		0.849	NA
	Triglycerides	6		-0.0214762	0.0398919	-0.0996643	0.0567119	0.590329		3.70872	0.592067		-0.0221816	0.045279	-0.110928	0.0665652	0.624213		-0.106676	0.106017	-0.31447	0.101118	0.371242	0.00787026	0.00907352	0.434667		0.749333	NA
	HDL-C	6		-0.0100408	0.0124262	-0.0343962	0.0143145	0.419068		6.05498	0.300905		-0.00207578	0.0130796	-0.0277119	0.0235603	0.873903		-0.0182708	0.0366739	-0.0901517	0.0536101	0.644493	0.00076033	0.0031394	0.820544		0.471667	NA
	LDL-C	6		-0.0615159	0.0295744	-0.119482	-0.00355021	0.0375215		3.98699	0.551291		-0.0694335	0.0364092	-0.140796	0.00192863	0.0565168		-0.113436	0.0785972	-0.267486	0.0406146	0.222429	0.00479614	0.00672688	0.515244		0.637667	NA
	ApoA	6		-0.00635249	0.0124387	-0.0307322	0.0180273	0.609557		11.195	0.0476476		-0.0046762	0.00984275	-0.023968	0.0146156	0.634723		-0.0300772	0.0346887	-0.0980669	0.0379126	0.434826	0.0021918	0.0029694	0.501399		0.266667	NA
	ApoB	6		-0.0146606	0.0091913	-0.0326755	0.00335439	0.110702		6.23428	0.284086		-0.0178463	0.00994444	-0.0373374	0.0016448	0.0727173		-0.0292157	0.0261511	-0.0804719	0.0220404	0.326485	0.0013445	0.00223805	0.58039		0.388	NA
Estradiol
	TC	2		-0.0280196	0.0495653	-0.125168	0.0691285	0.571866
	Triglycerides	2		-0.0455584	0.057263	-0.157794	0.066677	0.426265
	HDL-C	2		0.0120133	0.0144747	-0.0163572	0.0403837	0.406568
	LDL-C	2		-0.0397663	0.0379229	-0.114095	0.0345626	0.294358
	ApoA	2		0.0050175	0.0106555	-0.0158673	0.0259023	0.637724
	ApoB	2		-0.010887	0.0105542	-0.0315732	0.00979919	0.30229
Androstenedione
	TC	1		0.0141024	0.0484061	-0.0807735	0.108978	0.770794
	Triglycerides	1		-0.0466695	0.0499512	-0.144574	0.0512349	0.350148
	HDL-C	1		0.00291805	0.0141317	-0.0247801	0.0306162	0.836409
	LDL-C	1		0.0119368	0.0370341	-0.0606501	0.0845238	0.747211
	ApoA	1		-0.00438854	0.0104055	-0.0247833	0.0160062	0.673206
	ApoB	1		-0.00147463	0.0103094	-0.021681	0.0187318	0.88626
Abbreviations: DHEAS, dehydroepiandrosterone sulfate; HDL-C, high-density lipoprotein cholesterol; LDL-C, low-density lipoprotein cholesterol; nSNP, number of single-nucleotide polymorphisms; SE, standard error; MR, Mendelian randomization; 95% CI, 95% confidence interval; MR-PRESSO, Mendelian randomization pleiotropy residual sum and outlier; TC, total cholesterol; ApoA, apolipoprotein A; ApoB, …

## Sheet: Supplementary Table 9
Supplementary Table 9. Mendelian randomization and sensitivity analyses of the causal relationship between steroid hormones and lipid metabolism in females after removing outliers.
				Inverse variance weighting random-effects or wald ratio						Heterogeneity			Weighted median						MR Egger									MR-PRESSO
Exposures	Outcomes	nSNP		β	SE	95% CI		P		Q	P		β	SE	95% CI		P		β	SE	95% CI		P	Intercept	Intercept, SE	Intercept, P		Global Test P	Distortion Test P
DHEAS
	TC	7		-0.0375741	0.0168521	-0.0706043	-0.00454394	0.0257716		12.1291	0.0591499		-0.0373244	0.0175622	-0.0717464	-0.00290243	0.0335644		-0.0266891	0.0374076	-0.100008	0.0466298	0.507465	-0.00187017	0.00560941	0.75236		0.136333	NA
	Triglycerides	8		0.000826011	0.0147439	-0.028072	0.029724	0.955323		20.3085	0.00494049		0.00515734	0.0134508	-0.0212063	0.031521	0.701407		0.0330279	0.03118	-0.0280848	0.0941407	0.330247	-0.00541294	0.00465016	0.2886		0.0146667	NA
	HDL-C	7		-0.00143723	0.00566426	-0.0125392	0.00966472	0.799699		11.0819	0.0858784		0.00187735	0.0054636	-0.0088313	0.012586	0.731139		-0.0091101	0.0131162	-0.0348179	0.0165977	0.518272	0.00135816	0.00206873	0.540499		0.154	NA
	LDL-C	8		-0.0197232	0.0114535	-0.0421722	0.0027257	0.0850657		12.0721	0.098212		-0.0205216	0.0127188	-0.0454505	0.00440728	0.106639		-0.0240883	0.0267421	-0.0765027	0.0283262	0.40242	0.000733732	0.00398825	0.860095		0.163333	NA
	ApoA	7		-0.00511219	0.00435304	-0.0136441	0.00341977	0.240237		12.3292	0.0550148		-0.00665506	0.00416447	-0.0148174	0.0015073	0.11003		-0.0021095	0.00964785	-0.0210193	0.0168003	0.835568	-0.00051581	0.00144651	0.735954		0.121	NA
	ApoB	8		-0.00388544	0.00239209	-0.00857393	0.000803061	0.104315		6.71835	0.458782		-0.00491443	0.00316942	-0.0111265	0.00129764	0.121004		-0.00468026	0.00547488	-0.015411	0.00605051	0.425441	0.000133604	0.000816516	0.875397		0.521667	NA
Progesterone
	TC	6		0.00960497	0.00839686	-0.00685287	0.0260628	0.252675		4.97443	0.419009		0.00562655	0.0106628	-0.0152725	0.0265256	0.597721		-0.000173405	0.0107294	-0.0212031	0.0208563	0.987879	0.00562503	0.00384232	0.217049		0.488667	NA
	Triglycerides	6		0.00365296	0.00932625	-0.0146265	0.0219324	0.69529		10.2973	0.0672358		0.0076226	0.00885596	-0.00973509	0.0249803	0.389386		0.0105057	0.0121339	-0.0132767	0.0342881	0.435433	-0.00394189	0.00434515	0.415615		0.119333	NA
	HDL-C	6		-0.00164104	0.00412785	-0.00973163	0.00644955	0.690959		9.15954	0.102867		-0.00342117	0.00439142	-0.0120284	0.00518602	0.435945		-0.00164357	0.00589756	-0.0132028	0.00991566	0.7943	1.45025e-06	0.00211196	0.999485		0.131	NA
	LDL-C	6		0.00900064	0.00654703	-0.00383154	0.0218328	0.169204		4.51498	0.477882		0.0101097	0.00863213	-0.00680924	0.0270287	0.241528		0.00139388	0.00836643	-0.0150043	0.0177921	0.875764	0.00437613	0.0029967	0.217988		0.553667	NA
	ApoA	6		-0.00114254	0.00282795	-0.00668531	0.00440024	0.686201		8.64503	0.124088		-0.00280158	0.00306419	-0.0088074	0.00320424	0.360562		-0.000258386	0.00397803	-0.00805532	0.00753854	0.951328	-0.000508599	0.001425	0.73919		0.14	NA
	ApoB	6		0.00204272	0.00185895	-0.00160082	0.00568626	0.27183		5.35718	0.373861		0.00315723	0.00231194	-0.00137417	0.00768863	0.172058		-0.00031587	0.00229489	-0.00481386	0.00418212	0.897175	0.00135662	0.000821772	0.174115		0.461	NA
Estradiol
	TC	2		0.0144707	0.0373314	-0.0586989	0.0876403	0.698292
	Triglycerides	2		0.00489728	0.0288939	-0.0517347	0.0615293	0.86541
	HDL-C	2		0.0200889	0.0135616	-0.00649171	0.0466696	0.138523
	LDL-C	2		-0.00246886	0.0291123	-0.0595289	0.0545912	0.932417
	ApoA	2		0.0163577	0.0110046	-0.00521142	0.0379268	0.137164
	ApoB	2		-0.000993743	0.00798454	-0.0166434	0.0146559	0.900952
Androstenedione
	TC	1		-0.0634705	0.034241	-0.130583	0.00364179	0.0637904
	Triglycerides	1		-0.060479	0.026499	-0.112417	-0.00854091	0.022471
	HDL-C	1		-0.018939	0.0124343	-0.0433102	0.00543215	0.127726
	LDL-C	1		-0.0313829	0.0267	-0.0837149	0.0209491	0.23984
	ApoA	1		-0.0229771	0.00877333	-0.0401729	-0.00578141	0.00881943
	ApoB	1		-0.00800019	0.00732305	-0.0223534	0.00635298	0.274628
Abbreviations: DHEAS, dehydroepiandrosterone sulfate; HDL-C, high-density lipoprotein cholesterol; LDL-C, low-density lipoprotein cholesterol; nSNP, number of single-nucleotide polymorphisms; SE, standard error; MR, Mendelian randomization; 95% CI, 95% confidence interval; MR-PRESSO, Mendelian randomization pleiotropy residual sum and outlier; TC, total cholesterol; ApoA, apolipoprotein A; ApoB, …
